# Supplementary material for: Unveiling the Neem (Azadirachta indica) Effects on Biofilm Formation of Food-Borne Bacteria and the Potential Mechanism Using a Molecular Docking Approach
Source: Plants (Basel). 2024 Sep 23;13(18):2669. doi: 10.3390/plants13182669 (PMC11434743; doi:10.3390/plants13182669)
Supplement: Supplementary file 1 [file plants-13-02669-s001.zip]

Archive with 1 entries (1 files):
- plants-3176128-supplementary.pdf
